# Supplementary material for: Self-Employed Canadians’ Experiences with Cancer and Work: A Qualitative Study
Source: Curr Oncol. 2023 Apr 29;30(5):4586–602. doi: 10.3390/curroncol30050347 (PMC10217428; doi:10.3390/curroncol30050347)
Supplement: Supplementary file 1 [file curroncol-30-00347-s001.zip]

Archive with 1 entries (1 files):
- curroncol-2186493-supplementary.pdf
